# Supplementary material for: CRELD1 is an evolutionarily-conserved maturational enhancer of ionotropic acetylcholine receptors
Source: eLife. 2018 Nov 7;7:e39649. doi: 10.7554/eLife.39649 (PMC6245729; doi:10.7554/eLife.39649)
Supplement: Source data 1. [file elife-39649-data1.zip]

Archive with 26 entries (23 files):
- Source data/
- Source data/Figure 5B - source data 1.xlsx
- __MACOSX/
- __MACOSX/Source data/
- __MACOSX/Source data/._Figure 5B - source data 1.xlsx
- Source data/Figure 1C - source data 1.xlsx
- __MACOSX/Source data/._Figure 1C - source data 1.xlsx
- Source data/.DS_Store
- __MACOSX/Source data/._.DS_Store
- Source data/Figure 6 F,G and Figure 6 - figure supplement 2 - source data 2.xlsx
- __MACOSX/Source data/._Figure 6 F,G and Figure 6 - figure supplement 2 - source data 2.xlsx
- Source data/Figure 4 - figure supplement 1 - source data 2_bis.xlsx
- __MACOSX/Source data/._Figure 4 - figure supplement 1 - source data 2_bis.xlsx
- Source data/Figure 6 B,D,E - source data 1.xlsx
- __MACOSX/Source data/._Figure 6 B,D,E - source data 1.xlsx
- Source data/Figure 1D - source data 2.xlsx
- __MACOSX/Source data/._Figure 1D - source data 2.xlsx
- Source data/Figure 4A - source data 1.xlsx
- __MACOSX/Source data/._Figure 4A - source data 1.xlsx
- Source data/Figure 3 B,D,E - source data 1.xlsx
- __MACOSX/Source data/._Figure 3 B,D,E - source data 1.xlsx
- Source data/Figure 6 - figure supplement 1 - source data 3.xlsx
- __MACOSX/Source data/._Figure 6 - figure supplement 1 - source data 3.xlsx
- Source data/Figure 3 G,I - source data 2.xlsx
- __MACOSX/Source data/._Figure 3 G,I - source data 2.xlsx
- __MACOSX/._Source data
