# Supplementary material for: CRELD1 is an evolutionarily-conserved maturational enhancer of ionotropic acetylcholine receptors
Source: eLife. 2018 Nov 7;7:e39649. doi: 10.7554/eLife.39649 (PMC6245729; doi:10.7554/eLife.39649)
Supplement: Source data 1. [file elife-39649-data1.zip › Source data/Figure 5B - source data 1.xlsx]

## Sheet: Feuil1
Figure 5B
exp #1	paralyzed	not paralyzed	total
wild type	30	0	30
crld-1(kr297)	0	30	30
gfp-crld-1(kr298)	30	0	30
gfp-crld-1(C30A)	8	21	29
exp #2
wild type	30	0	30
crld-1(kr297)	0	28	28
gfp-crld-1(kr298)	28	0	28
gfp-crld-1(C30A)	12	17	29
exp #3
wild type	20	0	20
crld-1(kr297)	0	20	20
gfp-crld-1(kr298)	20	0	20
gfp-crld-1(C30A)	5	14	19
exp #4
wild type	29	1	30
crld-1(kr297)	0	30	30
gfp-crld-1(kr298)	29	0	29
gfp-crld-1(C30A)	23	6	29
	Sum of 4 exp	Sum of 4 exp	Sum of 4 exp
wild type	109	1	110
crld-1(kr297)	0	108	108
gfp-crld-1(kr298)	107	0	107
gfp-crld-1(C30A)	48	58	106
	paralyzed/total %	not paralyzed/total %			Fisher test	P value
wild type	99.0909	0.909091
crld-1(kr297)	0	100			kr297-wt	< 0.0001	****
gfp-crld-1(kr298)	100	0			kr297-C30A	< 0.0001	****
gfp-crld-1(C30A)	45.283	54.717			kr297-kr298	< 0.0001	****		Bonferroni correction		k=3
									alpha/k		0.0166667
