# Supplementary material for: CRELD1 is an evolutionarily-conserved maturational enhancer of ionotropic acetylcholine receptors
Source: eLife. 2018 Nov 7;7:e39649. doi: 10.7554/eLife.39649 (PMC6245729; doi:10.7554/eLife.39649)
Supplement: Source data 1. [file elife-39649-data1.zip › Source data/Figure 1C - source data 1.xlsx]

## Sheet: Feuil1
Figure 1C
exp #1	paralyzed	not paralyzed	total
wild type	30	0	30
crld-1(tm3993)	0	30	30
crld-1::HySOG(kr297)	0	30	30
gfp-crld-1(kr298)	30	0	30
gfp-crld-1a(kr308)	30	0	30
gfp-crld-1b(kr303)	0	30	30
exp #2
wild type	30	0	30
crld-1(tm3993)	3	27	30
crld-1::HySOG(kr297)	0	28	28
gfp-crld-1(kr298)	28	0	28
gfp-crld-1a(kr308)	29	0	29
gfp-crld-1b(kr303)	0	30	30
exp #3
wild type	20	0	20
crld-1(tm3993)	1	19	20
crld-1::HySOG(kr297)	0	20	20
gfp-crld-1(kr298)	20	0	20
gfp-crld-1a(kr308)	20	0	20
gfp-crld-1b(kr303)	3	16	19
exp #4
wild type	29	1	30
crld-1(tm3993)	0	24	24
crld-1::HySOG(kr297)	0	30	30
gfp-crld-1(kr298)	29	0	29
gfp-crld-1a(kr308)	29	0	29
gfp-crld-1b(kr303)	0	29	29
	Sum of 4 exp	Sum of 4 exp	Sum of 4 exp
wild type	109	1	110
crld-1(tm3993)	4	100	104
crld-1::HySOG(kr297)	0	108	108
gfp-crld-1(kr298)	107	0	107
gfp-crld-1a(kr308)	108	0	108
gfp-crld-1b(kr303)	3	105	108
	paralyzed/total %	not paralyzed/total %			Fisher test	P value			Bonferroni correction		k=6
wild type	99.0909	0.909091			kr297-tm3993	0.0562	ns		alpha/k		0.00833333
crld-1(tm3993)	3.84615	96.1538			kr297-wt	< 0.0001	****
crld-1::HySOG(kr297)	0	100			kr297-kr298	< 0.0001	****
gfp-crld-1(kr298)	100	0			kr297-kr308	< 0.0001	****
gfp-crld-1a(kr308)	100	0			kr297-kr303	0.2465	ns
gfp-crld-1b(kr303)	2.77778	97.2222			kr302-kr298	< 0.0001	****
