# Supplementary material for: CRELD1 is an evolutionarily-conserved maturational enhancer of ionotropic acetylcholine receptors
Source: eLife. 2018 Nov 7;7:e39649. doi: 10.7554/eLife.39649 (PMC6245729; doi:10.7554/eLife.39649)
Supplement: Source data 1. [file elife-39649-data1.zip › Source data/Figure 6 F,G and Figure 6 - figure supplement 2 - source data 2.xlsx]

## Sheet: Feuil1
Fgure F,G and Figure 6 -figure supplement 2
Exp1
Hpr1 (reference gene1)											Gapdh (reference gene2)										CycloB (reference gene3)
Sample	Target	Cq1	Cq2	Cq mean	Cq SEM	Efficiency	Averaged quantitiy of hpr	Sample	Averaged quantity of hpr x1E08		Target	Cq1	Cq2	Cq mean	Cq SEM	Efficiency	Averaged quantitiy of gapdh	Sample	Averaged quantitiy of gapdh x1E08		Target	Cq1	Cq2	Cq mean	Cq SEM	Efficiency	Averaged quantitiy of cyclob	Sample	Averaged quantitiy of cyclob x1E08
shScramble	Hpr1	23.1738	23.4099	23.2918	0.118048	1.881	4.06423e-07	shScramble	4064.23		Gapdh	20.3603	20.4747	20.4175	0.0572044	1.871	2.78571e-06	shScramble	278.571		CycloB	21.6537	21.7827	21.7182	0.0645067	1.867	1.2919e-06	shScramble	129.19
shCreld1	Hpr1	23.5832	24.0074	23.7953	0.212089	1.881	2.95688e-07	shCreld1	2956.88		Gapdh	21.2429	21.2445	21.2437	0.000811309	1.871	1.66014e-06	shCreld1	166.014		CycloB	21.7978	22.065	21.9314	0.133585	1.867	1.13091e-06	shCreld1	113.091
shCreld1	Hpr1	23.8127		23.8127	#DIV/0!	1.881	2.92448e-07	shCreld1	2924.48		Gapdh	20.3011	20.4024	20.3518	0.0506588	1.871	2.90279e-06	shCreld1	290.279		CycloB	21.4806	21.4986	21.4896	0.00899702	1.867	1.49015e-06	shCreld1	149.015
Creld1 (gene test)
Sample	Target	Cq1	Cq2	Cq mean	Cq SEM	Efficiency	Averaged quantitiy	Sample	Geometric mean of averaged quantitiy of hpr1,gapdh,cyclob	Sample	Creld1 quantity /(hpr1-1,gapdh,cycloB)
shScramble	Creld1	25.12	24.97	25.045	0.075	1.983	3.57728e-08	shScramble	1.13514e-06	shScramble	315.141	shScramble	315.141
shCreld1	Creld1	28.59	28.77	28.68	0.09	1.983	2.97019e-09	shCreld1	8.21867e-07	shCreld1	36.1396	shCreld1average	55.764
shCreld1	Creld1	27.3	27.11	27.205	0.095	1.983	8.15334e-09	shCreld1	1.08151e-06	shCreld1	75.3884
Hpr1 (reference gene1)											Gapdh (reference gene2)										CycloB (reference gene3)
Sample	Target	Cq1	Cq2	Cq mean	Cq SEM	Efficiency	Averaged quantitiy of hpr	Sample	Averaged quantity of hpr x1E08		Target	Cq1	Cq2	Cq mean	Cq SEM	Efficiency	Averaged quantitiy of gapdh	Sample	Averaged quantitiy of gapdh x1E08		Target	Cq1	Cq2	Cq mean	Cq SEM	Efficiency	Averaged quantitiy of cyclob	Sample	Averaged quantitiy of cyclob x1E08
shScramble	Hpr1	23.1738	23.4099	23.2918	0.118048	1.881	4.06423e-07	shScramble	4064.23		Gapdh	20.3603	20.4747	20.4175	0.0572044	1.871	2.78571e-06	shScramble	278.571		CycloB	21.6537	21.7827	21.7182	0.0645067	1.867	1.2919e-06	shScramble	129.19
shCreld1	Hpr1	23.5832	24.0074	23.7953	0.212089	1.881	2.95688e-07	shCreld1	2956.88		Gapdh	21.2429	21.2445	21.2437	0.000811309	1.871	1.66014e-06	shCreld1	166.014		CycloB	21.7978	22.065	21.9314	0.133585	1.867	1.13091e-06	shCreld1	113.091
shCreld1	Hpr1	23.8127		23.8127	#DIV/0!	1.881	2.92448e-07	shCreld1	2924.48		Gapdh	20.3011	20.4024	20.3518	0.0506588	1.871	2.90279e-06	shCreld1	290.279		CycloB	21.4806	21.4986	21.4896	0.00899702	1.867	1.49015e-06	shCreld1	149.015
AchRα (gene test)
Sample	Target	Cq1	Cq2	Cq mean	Cq SEM	Efficiency	Averaged quantitiy	Sample	Geometric mean of averaged quantitiy of hpr1,gapdh,cyclob	Sample	AChR quantity /(hpr1-1,gapdh,cycloB)
shScramble	AchRα	21.15	21.1986	21.1743	0.0243054	1.928	9.18445e-07	shScramble	1.13514e-06	shScramble	80.9105	shScramble	80.9105
shCreld1	AchRα		21.1435	21.1435	#DIV/0!	1.928	9.37231e-07	shCreld1	8.21867e-07	shCreld1	114.037	shCreld1average	89.4896
shCreld1	AchRα	21.5428	21.623	21.5829	0.0401043	1.928	7.02361e-07	shCreld1	1.08151e-06	shCreld1	64.9425
Hpr1 (reference gene1)											Gapdh (reference gene2)										CycloB (reference gene3)
Sample	Target	Cq1	Cq2	Cq mean	Cq SEM	Efficiency	Averaged quantitiy of hpr	Sample	Averaged quantity of hpr x1E08		Target	Cq1	Cq2	Cq mean	Cq SEM	Efficiency	Averaged quantitiy of gapdh	Sample	Averaged quantitiy of gapdh x1E08		Target	Cq1	Cq2	Cq mean	Cq SEM	Efficiency	Averaged quantitiy of cyclob	Sample	Averaged quantitiy of cyclob x1E08
shScramble	Hpr1	23.1738	23.4099	23.2918	0.118048	1.881	4.06423e-07	shScramble	4064.23		Gapdh	20.3603	20.4747	20.4175	0.0572044	1.871	2.78571e-06	shScramble	278.571		CycloB	21.6537	21.7827	21.7182	0.0645067	1.867	1.2919e-06	shScramble	129.19
shCreld1	Hpr1	23.5832	24.0074	23.7953	0.212089	1.881	2.95688e-07	shCreld1	2956.88		Gapdh	21.2429	21.2445	21.2437	0.000811309	1.871	1.66014e-06	shCreld1	166.014		CycloB	21.7978	22.065	21.9314	0.133585	1.867	1.13091e-06	shCreld1	113.091
shCreld1	Hpr1	23.8127		23.8127	#DIV/0!	1.881	2.92448e-07	shCreld1	2924.48		Gapdh	20.3011	20.4024	20.3518	0.0506588	1.871	2.90279e-06	shCreld1	290.279		CycloB	21.4806	21.4986	21.4896	0.00899702	1.867	1.49015e-06	shCreld1	149.015
Myogenin (gene test)
Sample	Target	Cq1	Cq2	Cq mean	Cq SEM	Efficiency	Averaged quantitiy	Sample	Geometric mean of averaged quantitiy of hpr1,gapdh,cyclob	Sample	AChR quantity /(hpr1-1,gapdh,cycloB)
shScramble	Myogenin	21.0283	22.0342	21.5313	0.502923	1.933	6.87174e-07	shScramble	1.13514e-06	shScramble	60.5367	shScramble	60.5367
shCreld1	Myogenin	23.4895	23.3384	23.414	0.0755021	1.933	1.98693e-07	shCreld1	8.21867e-07	shCreld1	24.1757	shCreld1average	35.7934
shCreld1	Myogenin	21.943	22.008	21.9755	0.0325301	1.933	5.12757e-07	shCreld1	1.08151e-06	shCreld1	47.4112
Exp2
Hpr1 (reference gene1)											Gapdh (reference gene2)										CycloB (reference gene3)
Sample	Target	Cq1	Cq2	Cq mean	Cq SEM	Efficiency	Averaged quantitiy of hpr	Sample	Averaged quantity of hpr x1E08		Target	Cq1	Cq2	Cq mean	Cq SEM	Efficiency	Averaged quantitiy of gapdh	Sample	Averaged quantitiy of gapdh x1E08		Target	Cq1	Cq2	Cq mean	Cq SEM	Efficiency	Averaged quantitiy of cyclob	Sample	Averaged quantitiy of cyclob x1E08
shScramble	Hpr1	23.7275	23.3179	23.5227	0.204806	1.881	3.51263e-07	shScramble	3512.63		Gapdh	20.2024	20.2634	20.2329	0.0305073	1.871	3.1272e-06	shScramble	312.72		CycloB	21.7442	21.7817	21.763	0.0187741	1.867	1.25631e-06	shScramble	125.631
shCreld1	Hpr1	24.7683	24.9473	24.8578	0.089498	1.881	1.51115e-07	shCreld1	1511.15		Gapdh	23.7306	23.8765	23.8035	0.0729271	1.871	3.33952e-07	shCreld1	33.3952		CycloB	22.8747	23.1564	23.0156	0.140844	1.867	5.74725e-07	shCreld1	57.4725
shCreld1	Hpr1	23.8416	24.1607	24.0011	0.159585	1.881	2.59631e-07	shCreld1	2596.31		Gapdh	21.8438	22.1099	21.9768	0.133061	1.871	1.04878e-06	shCreld1	104.878		CycloB	22.0917	22.1071	22.0994	0.00767865	1.867	1.01829e-06	shCreld1	101.829
Creld1 (gene test)
Sample	Target	Cq1	Cq2	Cq mean	Cq SEM	Efficiency	Averaged quantitiy	Sample	Geometric mean of averaged quantitiy of hpr1,gapdh,cyclob	Sample	Creld1 quantity /(hpr1-1,gapdh,cycloB)
shScramble	Creld1	25.2333	25.5148	25.374	0.140716	1.983	2.85575e-08	shScramble	1.11334e-06	shScramble	256.503	shScramble	256.503
shCreld1	Creld1	28.6467	29.189	28.9179	0.27115	1.983	2.52383e-09	shCreld1	3.07245e-07	shCreld1	82.1441	shCreld1average	84.0349
shCreld1	Creld1	27.7056	27.8002	27.7529	0.0473018	1.983	5.60309e-09	shCreld1	6.52085e-07	shCreld1	85.9257
Hpr1 (reference gene1)											Gapdh (reference gene2)										CycloB (reference gene3)
Sample	Target	Cq1	Cq2	Cq mean	Cq SEM	Efficiency	Averaged quantitiy of hpr	Sample	Averaged quantity of hpr x1E08		Target	Cq1	Cq2	Cq mean	Cq SEM	Efficiency	Averaged quantitiy of gapdh	Sample	Averaged quantitiy of gapdh x1E08		Target	Cq1	Cq2	Cq mean	Cq SEM	Efficiency	Averaged quantitiy of cyclob	Sample	Averaged quantitiy of cyclob x1E08
shScramble	Hpr1	23.7275	23.3179	23.5227	0.204806	1.881	3.51263e-07	shScramble	3512.63		Gapdh	20.2024	20.2634	20.2329	0.0305073	1.871	3.1272e-06	shScramble	312.72		CycloB	21.7442	21.7817	21.763	0.0187741	1.867	1.25631e-06	shScramble	125.631
shCreld1	Hpr1	24.7683	24.9473	24.8578	0.089498	1.881	1.51115e-07	shCreld1	1511.15		Gapdh	23.7306	23.8765	23.8035	0.0729271	1.871	3.33952e-07	shCreld1	33.3952		CycloB	22.8747	23.1564	23.0156	0.140844	1.867	5.74725e-07	shCreld1	57.4725
shCreld1	Hpr1	23.8416	24.1607	24.0011	0.159585	1.881	2.59631e-07	shCreld1	2596.31		Gapdh	21.8438	22.1099	21.9768	0.133061	1.871	1.04878e-06	shCreld1	104.878		CycloB	22.0917	22.1071	22.0994	0.00767865	1.867	1.01829e-06	shCreld1	101.829
AchRα (gene test)
Sample	Target	Cq1	Cq2	Cq mean	Cq SEM	Efficiency	Averaged quantitiy	Sample	Geometric mean of averaged quantitiy of hpr1,gapdh,cyclob	Sample	AChR quantity /(hpr1-1,gapdh,cycloB)
shScramble	AchRα	21.1115	21.0652	21.0883	0.0231556	1.928	9.71783e-07	shScramble	1.11334e-06	shScramble	87.2852	shScramble	87.2852
shCreld1	AchRα	22.944	23.0419	22.993	0.0489486	1.928	2.78317e-07	shCreld1	3.07245e-07	shCreld1	90.5849	shCreld1average	82.1804
shCreld1	AchRα	22.0628	22.2558	22.1593	0.0964963	1.928	4.81082e-07	shCreld1	6.52085e-07	shCreld1	73.776
Hpr1 (reference gene1)											Gapdh (reference gene2)										CycloB (reference gene3)
Sample	Target	Cq1	Cq2	Cq mean	Cq SEM	Efficiency	Averaged quantitiy of hpr	Sample	Averaged quantity of hpr x1E08		Target	Cq1	Cq2	Cq mean	Cq SEM	Efficiency	Averaged quantitiy of gapdh	Sample	Averaged quantitiy of gapdh x1E08		Target	Cq1	Cq2	Cq mean	Cq SEM	Efficiency	Averaged quantitiy of cyclob	Sample	Averaged quantitiy of cyclob x1E08
shScramble	Hpr1	23.7275	23.3179	23.5227	0.204806	1.881	3.51263e-07	shScramble	3512.63		Gapdh	20.2024	20.2634	20.2329	0.0305073	1.871	3.1272e-06	shScramble	312.72		CycloB	21.7442	21.7817	21.763	0.0187741	1.867	1.25631e-06	shScramble	125.631
shCreld1	Hpr1	24.7683	24.9473	24.8578	0.089498	1.881	1.51115e-07	shCreld1	1511.15		Gapdh	23.7306	23.8765	23.8035	0.0729271	1.871	3.33952e-07	shCreld1	33.3952		CycloB	22.8747	23.1564	23.0156	0.140844	1.867	5.74725e-07	shCreld1	57.4725
shCreld1	Hpr1	23.8416	24.1607	24.0011	0.159585	1.881	2.59631e-07	shCreld1	2596.31		Gapdh	21.8438	22.1099	21.9768	0.133061	1.871	1.04878e-06	shCreld1	104.878		CycloB	22.0917	22.1071	22.0994	0.00767865	1.867	1.01829e-06	shCreld1	101.829
Myogenin (gene test)
Sample	Target	Cq1	Cq2	Cq mean	Cq SEM	Efficiency	Averaged quantitiy	Sample	Geometric mean of averaged quantitiy of hpr1,gapdh,cyclob	Sample	AChR quantity /(hpr1-1,gapdh,cycloB)
shScramble	Myogenin	21.924	21.9058	21.9149	0.00907973	1.933	5.33657e-07	shScramble	1.11334e-06	shScramble	47.9329	shScramble	47.9329
shCreld1	Myogenin	22.7111	22.7311	22.7211	0.00996201	1.933	3.13687e-07	shCreld1	3.07245e-07	shCreld1	102.097	shCreld1average	81.3128
shCreld1	Myogenin	22.3445	22.4006	22.3725	0.0280219	1.933	3.947e-07	shCreld1	6.52085e-07	shCreld1	60.5289
Exp3
Hpr1 (reference gene1)											Gapdh (reference gene2)										CycloB (reference gene3)
Sample	Target	Cq1	Cq2	Cq mean	Cq SEM	Efficiency	Averaged quantitiy of hpr	Sample	Averaged quantity of hpr x1E08		Target	Cq1	Cq2	Cq mean	Cq SEM	Efficiency	Averaged quantitiy of gapdh	Sample	Averaged quantitiy of gapdh x1E08		Target	Cq1	Cq2	Cq mean	Cq SEM	Efficiency	Averaged quantitiy of cyclob	Sample	Averaged quantitiy of cyclob x1E08
shScramble	Hpr1	24.0468	23.0767	23.5617	0.485078	1.964	1.23901e-07	shScramble	1239.01		Gapdh	27.59	27.91	27.75	0.16	1.938	1.06153e-08	shScramble	1.06153		CycloB	24.2019	23.8905	24.0462	0.155702	1.994	6.20495e-08	shScramble	6.20495
shCreld1	Hpr1	22.7798	22.7976	22.7887	0.00891418	1.964	2.08778e-07	shCreld1	2087.78		Gapdh	28.11	28.03	28.07	0.04	1.938	8.58973e-09	shCreld1	0.858973		CycloB	24.0891	23.8236	23.9563	0.132763	1.994	6.60207e-08	shCreld1	6.60207
shCreld1	Hpr1	23.7722	23.9335	23.8529	0.0806809	1.964	1.01798e-07	shCreld1	1017.98		Gapdh	27.82	27.99	27.905	0.085	1.938	9.58061e-09	shCreld1	0.958061		CycloB	24.1512	23.7525	23.9518	0.199339	1.994	6.62267e-08	shCreld1	6.62267
Creld1 (gene test)
Sample	Target	Cq1	Cq2	Cq mean	Cq SEM	Efficiency	Averaged quantitiy	Sample	Geometric mean of averaged quantitiy of hpr1,gapdh,cyclob	Sample	Creld1 quantity /(hpr1-1,gapdh,cycloB)
shScramble	Creld1	32.5369	32.0094	32.2732	0.263745	1.983	2.53774e-10	shScramble	4.33759e-08	shScramble	58.5056	shScramble	58.5056
shCreld1	Creld1	33.311	33.5577	33.4344	0.123337	1.983	1.14604e-10	shCreld1	4.91037e-08	shCreld1	23.3392	shCreld1average	20.7493
shCreld1	Creld1	33.6414	34.5506	34.096	0.454605	1.983	7.28603e-11	shCreld1	4.01226e-08	shCreld1	18.1594
Hpr (reference gene1)											Gapdh (reference gene2)										CycloB (reference gene3)
Sample	Target	Cq1	Cq2	Cq mean	Cq SEM	Efficiency	Averaged quantitiy of hpr	Sample	Averaged quantity of hpr x1E08		Target	Cq1	Cq2	Cq mean	Cq SEM	Efficiency	Averaged quantitiy of gapdh	Sample	Averaged quantitiy of gapdh x1E08		Target	Cq1	Cq2	Cq mean	Cq SEM	Efficiency	Averaged quantitiy of cyclob	Sample	Averaged quantitiy of cyclob x1E08
shScramble	Hpr1	24.0468	23.0767	23.5617	0.485078	1.964	1.23901e-07	shScramble	1239.01		Gapdh	27.59	27.91	27.75	0.16	1.938	1.06153e-08	shScramble	1.06153		CycloB	24.2019	23.8905	24.0462	0.155702	1.994	6.20495e-08	shScramble	6.20495
shCreld1	Hpr1	22.7798	22.7976	22.7887	0.00891418	1.964	2.08778e-07	shCreld1	2087.78		Gapdh	28.11	28.03	28.07	0.04	1.938	8.58973e-09	shCreld1	0.858973		CycloB	24.0891	23.8236	23.9563	0.132763	1.994	6.60207e-08	shCreld1	6.60207
shCreld1	Hpr1	23.7722	23.9335	23.8529	0.0806809	1.964	1.01798e-07	shCreld1	1017.98		Gapdh	27.82	27.99	27.905	0.085	1.938	9.58061e-09	shCreld1	0.958061		CycloB	24.1512	23.7525	23.9518	0.199339	1.994	6.62267e-08	shCreld1	6.62267
AchRα (gene test)
Sample	Target	Cq1	Cq2	Cq mean	Cq SEM	Efficiency	Averaged quantitiy	Sample	Geometric mean of averaged quantitiy of hpr1,gapdh,cyclob	Sample	AChR quantity /(hpr1-1,gapdh,cycloB)
shScramble	AchRα	24.72	24.73	24.725	0.005	1.928	8.92748e-08	shScramble	4.33759e-08	P1A1	205.816	shScramble	205.816
shCreld1	AchRα	25.29	25.41	25.35	0.06	1.928	5.92293e-08	shCreld1	4.91037e-08	14Y1	120.621	shCreld1average	126.327
shCreld1	AchRα	25.49	25.55	25.52	0.03	1.928	5.29747e-08	shCreld1	4.01226e-08	14A1	132.032
Exp4
Hpr1 (reference gene1)											Gapdh (reference gene2)										CycloB (reference gene3)
Sample	Target	Cq1	Cq2	Cq mean	Cq SEM	Efficiency	Averaged quantitiy of hpr	Sample	Averaged quantity of hpr x1E08		Target	Cq1	Cq2	Cq mean	Cq SEM	Efficiency	Averaged quantitiy of gapdh	Sample	Averaged quantitiy of gapdh x1E08		Target	Cq1	Cq2	Cq mean	Cq SEM	Efficiency	Averaged quantitiy of cyclob	Sample	Averaged quantitiy of cyclob x1E08
shScramble	Hpr1	23.64	23.62	23.63	0.01	1.964	1.18322e-07	shScramble	1183.22		Gapdh	20.3122	20.3806	20.3464	0.0342178	1.938	1.42362e-06	shScramble	142.362		CycloB	22.4356	22.4614	22.4485	0.0128853	1.994	1.86906e-07	shScramble	18.6906
shCreld1	Hpr1	23.3	23.32	23.31	0.01	1.964	1.46849e-07	shCreld1	1468.49		Gapdh	21.2223	21.0656	21.1439	0.0783832	1.938	8.39863e-07	shCreld1	83.9863		CycloB	21.3218	21.5714	21.4466	0.124779	1.994	3.73181e-07	shCreld1	37.3181
shCreld1	Hpr1	22.57	22.65	22.61	0.04	1.964	2.35543e-07	shCreld1	2355.43		Gapdh	20.065	20.3333	20.1991	0.134146	1.938	1.56928e-06	shCreld1	156.928		CycloB	21.2239	21.2228	21.2234	0.000553513	1.994	4.35338e-07	shCreld1	43.5338
Creld1 (gene test)
Sample	Target	Cq1	Cq2	Cq mean	Cq SEM	Efficiency	Averaged quantitiy	Sample	Geometric mean of averaged quantitiy of hpr1,gapdh,cyclob	Sample	Creld1 quantity /(hpr1-1,gapdh,cycloB)
shScramble	Creld1	27.89	27.9	27.895	0.005	1.983	5.08373e-09	shScramble	3.15763e-07	shScramble	160.998	shScramble	160.998
shCreld1	Creld1	30.33	31.44	30.885	0.555	1.983	6.56429e-10	shCreld1	3.58371e-07	shCreld1	18.317	shCreld1average	28.3496
shCreld1	Creld1	29.11	29.28	29.195	0.085	1.983	2.08768e-09	shCreld1	5.43917e-07	shCreld1	38.3822
Hpr1 (reference gene1)											Gapdh (reference gene2)										CycloB (reference gene3)
Sample	Target	Cq1	Cq2	Cq mean	Cq SEM	Efficiency	Averaged quantitiy of hpr	Sample	Averaged quantity of hpr x1E08		Target	Cq1	Cq2	Cq mean	Cq SEM	Efficiency	Averaged quantitiy of gapdh	Sample	Averaged quantitiy of gapdh x1E08		Target	Cq1	Cq2	Cq mean	Cq SEM	Efficiency	Averaged quantitiy of cyclob	Sample	Averaged quantitiy of cyclob x1E08
shScramble	Hpr1	23.64	23.62	23.63	0.01	1.964	1.18322e-07	shScramble	1183.22		Gapdh	20.3122	20.3806	20.3464	0.0342178	1.938	1.42362e-06	shScramble	142.362		CycloB	22.4356	22.4614	22.4485	0.0128853	1.994	1.86906e-07	shScramble	18.6906
shCreld1	Hpr1	23.3	23.32	23.31	0.01	1.964	1.46849e-07	shCreld1	1468.49		Gapdh	21.2223	21.0656	21.1439	0.0783832	1.938	8.39863e-07	shCreld1	83.9863		CycloB	21.3218	21.5714	21.4466	0.124779	1.994	3.73181e-07	shCreld1	37.3181
shCreld1	Hpr1	22.57	22.65	22.61	0.04	1.964	2.35543e-07	shCreld1	2355.43		Gapdh	20.065	20.3333	20.1991	0.134146	1.938	1.56928e-06	shCreld1	156.928		CycloB	21.2239	21.2228	21.2234	0.000553513	1.994	4.35338e-07	shCreld1	43.5338
AchRα (gene test)
Sample	Target	Cq1	Cq2	Cq mean	Cq SEM	Efficiency	Averaged quantitiy	Sample	Geometric mean of averaged quantitiy of hpr1,gapdh,cyclob	Sample	AChR quantity /(hpr1-1,gapdh,cycloB)
shScramble	AchRα	22	21.97	21.985	0.015	1.928	5.39414e-07	shScramble	3.15763e-07	shScramble	170.829	shScramble	170.829
shCreld1	AchRα	24.09	24.08	24.085	0.005	1.928	1.35893e-07	shCreld1	3.58371e-07	shCreld1	37.9196	shCreld1average	70.3689
shCreld1	AchRα	22.02	21.84	21.93	0.09	1.928	5.59246e-07	shCreld1	5.43917e-07	shCreld1	102.818
Hpr1 (reference gene1)											Gapdh (reference gene2)										CycloB (reference gene3)
Sample	Target	Cq1	Cq2	Cq mean	Cq SEM	Efficiency	Averaged quantitiy of hpr	Sample	Averaged quantity of hpr x1E08		Target	Cq1	Cq2	Cq mean	Cq SEM	Efficiency	Averaged quantitiy of gapdh	Sample	Averaged quantitiy of gapdh x1E08		Target	Cq1	Cq2	Cq mean	Cq SEM	Efficiency	Averaged quantitiy of cyclob	Sample	Averaged quantitiy of cyclob x1E08
shScramble	Hpr1	22	21.97	21.985	0.015	1.964	3.59157e-07	shScramble	3591.57		Gapdh	22	21.97	21.985	0.015	1.938	4.81424e-07	shScramble	48.1424		CycloB	22	21.97	21.985	0.015	1.994	2.57361e-07	shScramble	25.7361
shCreld1	Hpr1	24.09	24.08	24.085	0.005	1.964	8.70337e-08	shCreld1	870.337		Gapdh	24.09	24.08	24.085	0.005	1.938	1.19973e-07	shCreld1	11.9973		CycloB	24.09	24.08	24.085	0.005	1.994	6.04115e-08	shCreld1	6.04115
shCreld1	Hpr1	22.02	21.84	21.93	0.09	1.964	3.72741e-07	shCreld1	3727.41		Gapdh	22.02	21.84	21.93	0.09	1.938	4.99266e-07	shCreld1	49.9266		CycloB	22.02	21.84	21.93	0.09	1.994	2.67317e-07	shCreld1	26.7317
Myogenin (gene test)
Sample	Target	Cq1	Cq2	Cq mean	Cq SEM	Efficiency	Averaged quantitiy	Sample	Geometric mean of averaged quantitiy of hpr1,gapdh,cyclob	Sample	AChR quantity /(hpr1-1,gapdh,cycloB)
shScramble	Myogenin	24.02	23.86	23.94	0.08	1.933	1.40478e-07	shScramble	3.54365e-07	shScramble	39.6422	shScramble	39.6422
shCreld1	Myogenin	25.43	25.32	25.375	0.055	1.933	5.4559e-08	shCreld1	8.57624e-08	shCreld1	63.6165	shCreld1average	48.995
shCreld1	Myogenin	24.05	24.15	24.1	0.05	1.933	1.26419e-07	shCreld1	3.67781e-07	shCreld1	34.3735
Exp5
Hpr1 (reference gene1)											Gapdh (reference gene2)										CycloB (reference gene3)
Sample	Target	Cq1	Cq2	Cq mean	Cq SEM	Efficiency	Averaged quantitiy of hpr	Sample	Averaged quantity of hpr x1E08		Target	Cq1	Cq2	Cq mean	Cq SEM	Efficiency	Averaged quantitiy of gapdh	Sample	Averaged quantitiy of gapdh x1E08		Target	Cq1	Cq2	Cq mean	Cq SEM	Efficiency	Averaged quantitiy of cyclob	Sample	Averaged quantitiy of cyclob x1E08
wt	Hpr1	23.1188	23.1987	23.1588	0.0399369	1.964	1.6263e-07	wt	1626.3		Gapdh	29.227	29.7864	29.5067	0.279698	1.938	3.32006e-09	wt	0.332006		CycloB	24.7197	24.1706	24.4452	0.274583	1.994	4.71164e-08	wt	4.71164
shScramble	Hpr1	23.9081	23.6786	23.7933	0.114733	1.964	1.05971e-07	shScramble	1059.71		Gapdh	26.8656	26.9002	26.8829	0.0172916	1.938	1.88403e-08	shScramble	1.88403		CycloB	24.6987	24.3169	24.5078	0.190891	1.994	4.51217e-08	shScramble	4.51217
shCreld1	Hpr1	23.7261	23.7238	23.725	0.00113156	1.964	1.10975e-07	shCreld1	1109.75		Gapdh	28.192	27.9521	28.072	0.119929	1.938	8.57816e-09	shCreld1	0.857816		CycloB	24.0952	24.3418	24.2185	0.12328	1.994	5.50947e-08	shCreld1	5.50947
Creld1 (gene test)
Sample	Target	Cq1	Cq2	Cq mean	Cq SEM	Efficiency	Averaged quantitiy	Sample	Geometric mean of averaged quantitiy of hpr1,gapdh,cyclob	Sample	AChR quantity /(hpr1-1,gapdh,cycloB)
shScramble	Creld1	32.28	32.4	32.34	0.06	1.983	2.42428e-10	shScramble	4.48284e-08	shScramble	54.0791	shScramble	54.0791
shCreld1	Creld1	34.78	35.63	35.205	0.425	1.983	3.41e-11	shCreld1	3.7432e-08	shCreld1	9.10983	shCreld1	9.10983
Hpr1 (reference gene1)											Gapdh (reference gene2)										CycloB (reference gene3)
Sample	Target	Cq1	Cq2	Cq mean	Cq SEM	Efficiency	Averaged quantitiy of hpr	Sample	Averaged quantity of hpr x1E08		Target	Cq1	Cq2	Cq mean	Cq SEM	Efficiency	Averaged quantitiy of gapdh	Sample	Averaged quantitiy of gapdh x1E08		Target	Cq1	Cq2	Cq mean	Cq SEM	Efficiency	Averaged quantitiy of cyclob	Sample	Averaged quantitiy of cyclob x1E08
wt	Hpr1	23.1188	23.1987	23.1588	0.0399369	1.964	1.6263e-07	wt	1626.3		Gapdh	29.227	29.7864	29.5067	0.279698	1.938	3.32006e-09	wt	0.332006		CycloB	24.7197	24.1706	24.4452	0.274583	1.994	4.71164e-08	wt	4.71164
shScramble	Hpr1	23.9081	23.6786	23.7933	0.114733	1.964	1.05971e-07	shScramble	1059.71		Gapdh	26.8656	26.9002	26.8829	0.0172916	1.938	1.88403e-08	shScramble	1.88403		CycloB	24.6987	24.3169	24.5078	0.190891	1.994	4.51217e-08	shScramble	4.51217
shCreld1	Hpr1	23.7261	23.7238	23.725	0.00113156	1.964	1.10975e-07	shCreld1	1109.75		Gapdh	28.192	27.9521	28.072	0.119929	1.938	8.57816e-09	shCreld1	0.857816		CycloB	24.0952	24.3418	24.2185	0.12328	1.994	5.50947e-08	shCreld1	5.50947
AchRα (gene test)
Sample	Target	Cq1	Cq2	Cq mean	Cq SEM	Efficacité	Quantité moyenne	Sample	moyenne geom quantité moy tba1,pmp3,Y45	Sample	quantité unc-120 /(tba-1,pmp-3,Y45) x10^3
shScramble	AchRα	24.68	24.65	24.665	0.015	1.928	9.28614e-08	shScramble	4.48284e-08	shScramble	207.148	shScramble	207.148
shCreld1	AchRα	25.07	24.94	25.005	0.065	1.928	7.42846e-08	shCreld1	3.7432e-08	shCreld1	198.452	shCreld1	198.452
Exp6
Hpr1 (reference gene1)											Gapdh (reference gene2)										CycloB (reference gene3)
Sample	Target	Cq1	Cq2	Cq mean	Cq SEM	Efficiency	Averaged quantitiy of hpr	Sample	Averaged quantity of hpr x1E08		Target	Cq1	Cq2	Cq mean	Cq SEM	Efficiency	Averaged quantitiy of gapdh	Sample	Averaged quantitiy of gapdh x1E08		Target	Cq1	Cq2	Cq mean	Cq SEM	Efficiency	Averaged quantitiy of cyclob	Sample	Averaged quantitiy of cyclob x1E08
shScramble	Hpr1	23.2267	23.3903	23.3085	0.0818129	1.964	1.46995e-07	shScramble	1469.95		Gapdh	20.8937	20.8156	20.8547	0.039059	1.938	1.01704e-06	P1Y1	101.704		CycloB	21.95	21.75	21.85	0.1	1.994	2.82492e-07	P1Y1	28.2492
shCreld1	Hpr1	23.4194	23.3887	23.4041	0.0153575	1.964	1.37815e-07	shCreld1	1378.15		Gapdh	22.0326	21.5139	21.7733	0.259362	1.938	5.53821e-07	P1A1	55.3821		CycloB	22.3	22.22	22.26	0.04	1.994	2.12872e-07	P1A1	21.2872
Creld1 (gene test)
Sample	Target	Cq1	Cq2	Cq mean	Cq SEM	Efficiency	Averaged quantitiy	Sample	Geometric mean of averaged quantitiy of hpr1,gapdh,cyclob	Sample	Creld1 quantity /(hpr1-1,gapdh,cycloB)
shScramble	Creld1	28.4913	28.4694	28.4803	0.010988	1.983	3.40524e-09	shScramble	3.48243e-07	shScramble	97.7836	shScramble	97.7836
shCreld1	Creld1	29.4251	29.4487	29.4369	0.0118046	1.983	1.7691e-09	shCreld1	2.53277e-07	shCreld1	69.8486	shCreld1	69.8486
Hpr1 (reference gene1)											Gapdh (reference gene2)										CycloB (reference gene3)
Sample	Target	Cq1	Cq2	Cq mean	Cq SEM	Efficiency	Averaged quantitiy of hpr	Sample	Averaged quantity of hpr x1E08		Target	Cq1	Cq2	Cq mean	Cq SEM	Efficiency	Averaged quantitiy of gapdh	Sample	Averaged quantitiy of gapdh x1E08		Target	Cq1	Cq2	Cq mean	Cq SEM	Efficiency	Averaged quantitiy of cyclob	Sample	Averaged quantitiy of cyclob x1E08
shScramble	Hpr1	23.2267	23.3903	23.3085	0.0818129	1.964	1.46995e-07	shScramble	1469.95		Gapdh	20.3603	20.4747	20.4175	0.0572044	1.938	1.35818e-06	shScramble	135.818		CycloB	21.6537	21.7827	21.7182	0.0645067	1.994	3.09389e-07	shScramble	30.9389
shCreld1	Hpr1	23.4194	23.3887	23.4041	0.0153575	1.964	1.37815e-07	shCreld1	1378.15		Gapdh	21.2429	21.2445	21.2437	0.000811309	1.938	7.86213e-07	shCreld1	78.6213		CycloB	21.7978	22.065	21.9314	0.133585	1.994	2.67061e-07	shCreld1	26.7061
AchRα (gene test)
Sample	Target	Cq1	Cq2	Cq mean	Cq SEM	Efficiency	Averaged quantitiy	Sample	Geometric mean of averaged quantitiy of hpr1,gapdh,cyclob	Sample	AChR quantity /(hpr1-1,gapdh,cycloB)
shScramble	AchRα	21.0556	21.0428	21.0492	0.00640337	1.928	9.97059e-07	shScramble	3.95295e-07	shScramble	252.231	shScramble	252.231
shCreld1	AchRα	21.6641	21.695	21.6795	0.0154427	1.928	6.59195e-07	shCreld1	3.07008e-07	shCreld1	214.716	shCreld1	214.716
Hpr1 (reference gene1)											Gapdh (reference gene2)										CycloB (reference gene3)
Sample	Target	Cq1	Cq2	Cq mean	Cq SEM	Efficiency	Averaged quantitiy of hpr	Sample	Averaged quantity of hpr x1E08		Target	Cq1	Cq2	Cq mean	Cq SEM	Efficiency	Averaged quantitiy of gapdh	Sample	Averaged quantitiy of gapdh x1E08		Target	Cq1	Cq2	Cq mean	Cq SEM	Efficiency	Averaged quantitiy of cyclob	Sample	Averaged quantitiy of cyclob x1E08
shScramble	Hpr1	23.23	23.39	23.31	0.08	1.964	1.46849e-07	shScramble	1468.49		Gapdh	20.3603	20.4747	20.4175	0.0572044	1.938	1.35818e-06	shScramble	135.818		CycloB	21.6537	21.7827	21.7182	0.0645067	1.994	3.09389e-07	shScramble	30.9389
shCreld1	Hpr1	23.42	23.39	23.405	0.015	1.964	1.37728e-07	shCreld1	1377.28		Gapdh	21.2429	21.2445	21.2437	0.000811309	1.938	7.86213e-07	shCreld1	78.6213		CycloB	21.7978	22.065	21.9314	0.133585	1.994	2.67061e-07	shCreld1	26.7061
Myogenin (gene test)
Sample	Target	Cq1	Cq2	Cq mean	Cq SEM	Efficiency	Averaged quantitiy	Sample	Geometric mean of averaged quantitiy of hpr1,gapdh,cyclob	Sample	AChR quantity /(hpr1-1,gapdh,cycloB)
shScramble	Myogenin	23.7705	23.6057	23.6881	0.0823596	1.933	1.65849e-07	shScramble	3.95164e-07	shScramble	41.9696	shScramble	41.9696
shCreld1	Myogenin	24.1341	24.048	24.091	0.043065	1.933	1.2717e-07	shCreld1	3.06943e-07	shCreld1	41.431	shCreld1	41.431
	Creld1			AchRα			Myogenin
	shScramble	shCreld1		shScramble	shCreld1		shScramble	shCreld1
	315	56		81	89		61	36
	257	84		87	82		48	81
	59	21		206	126
	161	28		171	70		40	49
	54	9		207	198
	98	70		252	215		42	41
	Mann-Whitney test			Mann-Whitney test			Mann-Whitney test
	P value	0.0411		P value	0.474		P value	> 0,9999
		*			ns			ns
