# Supplementary material for: CRELD1 is an evolutionarily-conserved maturational enhancer of ionotropic acetylcholine receptors
Source: eLife. 2018 Nov 7;7:e39649. doi: 10.7554/eLife.39649 (PMC6245729; doi:10.7554/eLife.39649)
Supplement: Source data 1. [file elife-39649-data1.zip › Source data/Figure 4 - figure supplement 1 - source data 2_bis.xlsx]

## Sheet: Feuil1
Figure 4 - figure supplement 1
																	Bonferroni			Holm
Gene		Efficiency	Cp A	Cp B	R											Wilcoxon signed-rank test (Hypothetical value = 1))	Correction	k=5		Correction	k=5
exp #1			wt l4	tm3993 l4			Tableau N2/tm3993 l4		exp #1	exp #2	exp #3	exp #4	average	standard dev	SEM	p-value
cdc-42		2.04522	22.46	22.635	0.92008		unc-29		1.51363	0.869115	1.46861	1.22297	1.26858	0.295359	0.170526	0.25	alpha/k	0.01	n.s	unc-49	0.125	alpha / k	0.01	n.s
pmp-3		2.07182	24.615	24.6	1.05427		unc-63		2.01264	0.651933	1.44043	0.992822	1.27446	0.58859	0.339823	0.625	alpha/k	0.01	n.s	unc-29	0.25	alpha / (k-1)	0.0125	n.s
Y45F10D.4		1.9834	22.965	22.975	1.03569		unc-49		1.98238	1.19728	1.57965	2.15241	1.72793	0.427592	0.24687	0.125	alpha/k	0.01	n.s	acr-16	0.375	alpha / (k-2)	0.0166667	n.s
unc-29		1.99369	28.105	27.565	1.51363		acr-16		1.32311	1.02961	0.925311	1.40658	1.17115	0.23021	0.132912	0.375	alpha/k	0.01	n.s	unc-63	0.625	alpha / (k-3)	0.025	n.s
unc-63		2.08479	28.815	27.92	2.01264		unc-38		1.73168	0.905003	1.13305	0.970254	1.185	0.376863	0.217582	0.625	alpha/k	0.01	n.s	unc-38	0.625	alpha / (k-4)	0.05	n.s
unc-49		2.16832	26.775	25.945	1.98238
acr-16		2.0353	26.435	26.1	1.32311
unc-38		2.04282	25.93	25.22	1.73168
							Tableau N2/tm3993 l4 %
							unc-29		151.363	86.9115	146.861	122.297
Geometric mean of cdc-42,pmp-3,Y45F10D.4		2.03314	23.3288	23.3879			unc-63		201.264	65.1933	144.043	99.2822
exp #2			wt l4	tm3993 l4			unc-49		198.238	119.728	157.965	215.241
cdc-42		2.04522	22.37	21.57	0.994002		acr-16		132.311	102.961	92.5311	140.658
pmp-3		2.07182	24.805	23.415	1.54357		unc-38		173.168	90.5003	113.305	97.0254
Y45F10D.4		1.9834	22.96	22.675	0.681644
unc-29		1.99369	27.59	26.955	0.869115
unc-63		2.08479	27.63	27.425	0.651933
unc-49		2.16832	25.975	24.995	1.19728
acr-16		2.0353	26.125	25.27	1.02961
unc-38		2.04282	25.37	24.7	0.905003
Geometric mean of cdc-42,pmp-3,Y45F10D.4		2.03314	23.3557	22.5405
exp #3			wt l4	tm3993 l4
cdc-42		2.04522	22.71	22.075	0.895771
pmp-3		2.07182	25.28	23.95	1.4984
Y45F10D.4		1.9834	22.785	22.32	0.78194
unc-29		1.99369	27.885	26.51	1.46861
unc-63		2.08479	28.445	27.18	1.44043
unc-49		2.16832	26.9	25.58	1.57965
acr-16		2.0353	27.925	27.24	0.925311
unc-38		2.04282	27.04	26.075	1.13305
Geometric mean of cdc-42,pmp-3,Y45F10D.4		2.03314	23.5621	22.7667
exp #4			wt l4	tm3993 l4
cdc-42		2.04522	24.11	21.63	1.03399
pmp-3		2.07182	27.135	24.095	1.60545
Y45F10D.4		1.9834	23.74	21.845	0.641914
unc-29		1.99369	29.125	26.31	1.22297
unc-63		2.08479	30.53	28.17	0.992822
unc-49		2.16832	28.815	25.575	2.15241
acr-16		2.0353	29.145	26.215	1.40658
unc-38		2.04282	27.45	25.055	0.970254
Geometric mean of cdc-42,pmp-3,Y45F10D.4		2.03314	24.9499	22.4963
