# Supplementary material for: CRELD1 is an evolutionarily-conserved maturational enhancer of ionotropic acetylcholine receptors
Source: eLife. 2018 Nov 7;7:e39649. doi: 10.7554/eLife.39649 (PMC6245729; doi:10.7554/eLife.39649)
Supplement: Source data 1. [file elife-39649-data1.zip › Source data/Figure 6 B,D,E - source data 1.xlsx]

## Sheet: Feuil1
Figure 6 B
		Creld1	Gapdh	Creld1/Gapdh	Creld1/Gapdh/Scramble%
exp #1	sh Scramble	1034124	3489570	0.296347	100	sh Scramble	100		Mann-Whitney test
	Sh Creld1	445431	2945922	0.151203	51.0221	average of shCreld1	31.6495		P value
	Sh Creld1	60543	1664082	0.0363822	12.2769				0.0079
exp #2	sh Scramble	2485497	5434653	0.457342	100	sh Scramble	100
	Sh Creld1	117180	1374765	0.0852364	18.6373	average of shCreld1	23.4055
	Sh Creld1	509670	3955539	0.12885	28.1736
exp #3	sh Scramble	1454859	4249560	0.342355	100	sh Scramble	100
	Sh Creld1	117054	1040571	0.11249	32.8577	average of shCreld1	51.1819
	Sh Creld1	842058	3538689	0.237958	69.5061
exp #4	sh Scramble	905380	4298560	0.210624	100	sh Scramble	100
	Sh Creld1	327915	6278335	0.0522296	24.7976	average of shCreld1	22.9043
	Sh Creld1	169365	3827075	0.0442544	21.0111
exp #5	sh Scramble	1531547	5005312	0.305984	100	sh Scramble	100
	sh Creld1	576504	4950790	0.116447	38.0565	sh Creld1	38.0565
Figure 6 D
		AChR toal (input)	Gapdh	AChR1/Gapdh	AChR/Gapdh/Scramble%
exp #1	sh Scramble	3737904	1122216	3.33082	100	sh Scramble	100		Mann-Whitney test
	Sh Creld1	297672	304152	0.978695	29.383	average of shCreld1	59.2649		P value
	Sh Creld1	2137704	719929	2.96933	89.1469				0.0079
exp #2	sh Scramble	1306569	1617508	0.807767	100	sh Scramble	100
	Sh Creld1	393176	1759495	0.22346	27.6639	average of shCreld1	57.7476
	Sh Creld1	820607	1156644	0.709472	87.8314
exp #3	sh Scramble	1321801	865674	1.5269	100	sh Scramble	100
	Sh Creld1	267954	608668	0.44023	28.8316	average of shCreld1	49.6428
	Sh Creld1	2757519	2563311	1.07576	70.454
exp #4	sh Scramble	1321356	4298560	0.307395	100	sh Scramble	100
	Sh Creld1	1191552	6278335	0.189788	61.7407	average of shCreld1	56.0341
	Sh Creld1	592064	3827075	0.154704	50.3274
exp #5	sh Scramble	7533062	6030002	1.24926	100	sh Scramble	100
	Sh Creld1	3531210	5333036	0.662139	53.0023	sh Creld1	53.0023
Figure 6 E
		AChR toal (input)	AChR Surface (pull down)	Surface/total	Surface/total/scramble%		average of shCreld1
exp #1	sh Scramble	3737904	4283040	7.63893	100	sh Scramble	100		Mann-Whitney test
	Sh Creld1	297672	281976	6.31514	82.6704	average of shCreld1	72.8208		P value
	Sh Creld1	2137704	1542456	4.81032	62.9711				0.0079
exp #2	sh Scramble	1306569	1003969	5.12267	100	sh Scramble	100
	Sh Creld1	393176	143191	2.42794	47.3959	average of shCreld1	80.4158
	Sh Creld1	820607	715275	5.81094	113.436
exp #3	sh Scramble	1321801	2024615	10.2114	100	sh Scramble	100
	Sh Creld1	267954	167535	4.16825	40.8196	average of shCreld1	45.6102
	Sh Creld1	2757519	2128791	5.14663	50.4009
exp #4	sh Scramble	1321356	836824	4.22205	100	sh Scramble	100
	Sh Creld1	1191552	519274	2.90531	68.8128	average of shCreld1	48.3666
	Sh Creld1	592064	104690	1.17881	27.9204
exp #5	sh Scramble	7533062	4360894	3.85934	100	sh Scramble	100
	Sh Creld1	3531210	978502	1.84734	47.8668	sh Creld1	47.8668
