# Supplementary material for: CRELD1 is an evolutionarily-conserved maturational enhancer of ionotropic acetylcholine receptors
Source: eLife. 2018 Nov 7;7:e39649. doi: 10.7554/eLife.39649 (PMC6245729; doi:10.7554/eLife.39649)
Supplement: Source data 1. [file elife-39649-data1.zip › Source data/Figure 1D - source data 2.xlsx]

## Sheet: Feuil1
Figure 1D
exp #1	paralyzed	not paralyzed	total
wild type	20	0	20
crld-1(tm3993)	1	19	20
Pmyo-3::crld-1a_#2 crld-1(tm3993)	20	0	20
Pmyo-3::crld-1a_#1 crld-1(tm3993)	19	1	20
Pmyo-3::crld-1b_#2 crld-1(tm3993)	0	20	20
Pmyo-3::crld-1b_#1 crld-1(tm3993)	3	17	20
exp #2
wild type	20	0	20
crld-1(tm3993)	0	20	20
Pmyo-3::crld-1a_#2 crld-1(tm3993)	20	0	20
Pmyo-3::crld-1a_#1 crld-1(tm3993)	20	0	20
Pmyo-3::crld-1b_#2 crld-1(tm3993)	0	20	20
Pmyo-3::crld-1b_#1 crld-1(tm3993)	2	18	20
exp #3
wild type	40	0	40
crld-1(tm3993)	2	37	39
Pmyo-3::crld-1a_#2 crld-1(tm3993)	40	0	40
Pmyo-3::crld-1a_#1 crld-1(tm3993)	40	0	40
Pmyo-3::crld-1b_#2 crld-1(tm3993)	3	34	37
Pmyo-3::crld-1b_#1 crld-1(tm3993)	4	34	38
exp #4
wild type	20	0	20
crld-1(tm3993)	1	18	19
Pmyo-3::crld-1a_#2 crld-1(tm3993)	20	0	20
Pmyo-3::crld-1a_#1 crld-1(tm3993)	20	0	20
Pmyo-3::crld-1b_#2 crld-1(tm3993)	3	17	20
Pmyo-3::crld-1b_#1 crld-1(tm3993)	0	20	20
	Sum of 4 exp	Sum of 4 exp	Sum of 4 exp
wild type	100	0	100
crld-1(tm3993)	4	94	98
Pmyo-3::crld-1a_#2 crld-1(tm3993)	100	0	100
Pmyo-3::crld-1a_#1 crld-1(tm3993)	99	1	100
Pmyo-3::crld-1b_#2 crld-1(tm3993)	6	91	97
Pmyo-3::crld-1b_#1 crld-1(tm3993)	9	89	98
	paralyzed/total %	not paralyzed/total %			Fisher test		P value			Bonferroni correction	k=5
wild type	100	0			tm3993-wt		0.0001	****		alpha/k	0.01
crld-1(tm3993)	4.08163	95.9184			tm3993-Pmyo-3::crld-1a_#2		0.0001	****
Pmyo-3::crld-1a_#2 crld-1(tm3993)	100	0			tm3993-Pmyo-3::crld-1a_#1		0.0001	****
Pmyo-3::crld-1a_#1 crld-1(tm3993)	99	1			tm3993-Pmyo-3::crld-1b_#2		0.5369	ns
Pmyo-3::crld-1b_#2 crld-1(tm3993)	6.18557	93.8144			tm3993-Pmyo-3::crld-1b_#1		0.2504	ns
Pmyo-3::crld-1b_#1 crld-1(tm3993)	9.18367	90.8163
