# Supplementary material for: CRELD1 is an evolutionarily-conserved maturational enhancer of ionotropic acetylcholine receptors
Source: eLife. 2018 Nov 7;7:e39649. doi: 10.7554/eLife.39649 (PMC6245729; doi:10.7554/eLife.39649)
Supplement: Source data 1. [file elife-39649-data1.zip › Source data/Figure 4A - source data 1.xlsx]

## Sheet: Feuil1
Figure 4A
		exp #1			exp #2			exp #3			exp #4			exp #5
		UNC-29			UNC-29			UNC-29			UNC-29			UNC-29
	1	13011.7		1	22338.1		1	19409		1	10072.6		1	11325.1
wt	2	1692.43		2	1166.99		2	2496.89		2	247.778		2	653.192
unc-29(x29)	3	6774.87		3	21195.9		3	26534.5		3	10996.6		3	18210
unc-63(kr13)	4	10288.2		4	16565.3		4	13887.3		4	2290.72		4	4089.48
crld-1(tm3993)	5	1101.58		5	3094.5		5	5387.69		5	172.364		5	811.021
unc-63(kr13);crld-1(tm3993)
		TUBULIN			TUBULIN			TUBULIN			TUBULIN			TUBULIN
wt	1	36330.8		1	55570.6		1	49074.7		1	36630.7		1	33820.8
unc-29(x29)	2	35713.3		2	78502.7		2	59984.1		2	39123.5		2	32221.8
unc-63(kr13)	3	33203.8		3	58630.5		3	77969.1		3	33602.2		3	53578.3
crld-1(tm3993)	4	33069.7		4	62539.1		4	52441.4		4	28752.1		4	36622.1
unc-63(kr13);crld-1(tm3993)	5	38104.3		5	65646.1		5	58999.7		5	38553.2		5	47887.9
		UNC-29/TUB			UNC-29/TUB			UNC-29/TUB			UNC-29/TUB			UNC-29/TUB
wt		0.358145			0.401978			0.395499			0.274976			0.334857
unc-29(x29)		0.0473893			0.0148656			0.0416259			0.00633322			0.0202717
unc-63(kr13)		0.204039			0.361517			0.340321			0.327258			0.339875
crld-1(tm3993)		0.311106			0.264879			0.264816			0.0796714			0.111667
unc-63(kr13);crld-1(tm3993)		0.0289095			0.0471391			0.0913173			0.00447081			0.0169358
		UNC-29/TUB/wt			UNC-29/TUB/wt			UNC-29/TUB/wt			UNC-29/TUB/wt			UNC-29/TUB/wt
wt		100			100			100			100			100
unc-29(x29)		13.2319			3.69812			10.5249			2.30319			6.05384
unc-63(kr13)		56.9711			89.9344			86.0485			119.013			101.499
crld-1(tm3993)		86.8658			65.894			66.9574			28.974			33.3476
unc-63(kr13);crld-1(tm3993)		8.07201			11.7268			23.0891			1.62589			5.05763
Mann Whitney test	P value
x29-wt	0.0079	**			Bonferroni correction	k=5
kr13-wt	0.6825	ns			alpha/k	0.01
tm3993-wt	0.0079	**
kr13;tm3993-wt	0.0079	**
kr13;tm3993-tm3993	0.0079	**
