# Supplementary material for: CRELD1 is an evolutionarily-conserved maturational enhancer of ionotropic acetylcholine receptors
Source: eLife. 2018 Nov 7;7:e39649. doi: 10.7554/eLife.39649 (PMC6245729; doi:10.7554/eLife.39649)
Supplement: Source data 1. [file elife-39649-data1.zip › Source data/Figure 3 B,D,E - source data 1.xlsx]

## Sheet: Feuil1
Figure 3B
Levamisole response
wt	crld-1		Mann Whitney test	P value
245	87			0.0043	**
307	140
251	112
261	137
291	65
258
Figure 3D
GABA response			Mann Whitney test	P value
wt	crld-1			0.6277	ns
1735	1820
1651	2840
2004	1744
1840	1361
2250	1367
1444
Figure 3E
Nicotine response			Mann Whitney test	P value
wt	crld-1			0.1905	ns
981	641
1106	1228
837	1186
766	1577
	1811
