# Supplementary material for: CRELD1 is an evolutionarily-conserved maturational enhancer of ionotropic acetylcholine receptors
Source: eLife. 2018 Nov 7;7:e39649. doi: 10.7554/eLife.39649 (PMC6245729; doi:10.7554/eLife.39649)
Supplement: Source data 1. [file elife-39649-data1.zip › Source data/Figure 6 - figure supplement 1 - source data 3.xlsx]

## Sheet: Feuil1
Figure 6 - figure supplement 1
exp #1	paralyzed	not paralyzed	total
wild type	30	0	30
crld-1::HySOG(kr297)	1	29	30
Pmyo-3::mCreld1 #1crld-1(kr297)	25	5	30
Pmyo-3::mCreld1 #2crld-1(kr297)	10	20	30
Pmyo-3::mCreld1 #3crld-1(kr297)	18	12	30
exp #2
wild type	30	0	30
crld-1::HySOG(kr297)	1	29	30
Pmyo-3::mCreld1 #1crld-1(kr297)	28	2	30
Pmyo-3::mCreld1 #2crld-1(kr297)	20	10	30
Pmyo-3::mCreld1 #3crld-1(kr297)	13	16	29
exp #3
wild type	30	0	30
crld-1::HySOG(kr297)	2	28	30
Pmyo-3::mCreld1 #1crld-1(kr297)	24	6	30
Pmyo-3::mCreld1 #2crld-1(kr297)	21	9	30
Pmyo-3::mCreld1 #3crld-1(kr297)	30	0	30
	Sum of 3 exp	Sum of 3 exp	Sum of 3 exp
wild type	90	0	90
crld-1::HySOG(kr297)	4	86	90
Pmyo-3::mCreld1 #1crld-1(kr297)	77	13	90
Pmyo-3::mCreld1 #2crld-1(kr297)	51	39	90
Pmyo-3::mCreld1 #3crld-1(kr297)	61	28	89
	paralyzed/total %	not paralyzed/total %			Fisher test
wild type	100	0			kr297-wt	< 0,0001	****
crld-1::HySOG(kr297)	4.44444	95.5556			kr297-#1	< 0,0001	****
Pmyo-3::mCreld1 #1crld-1(kr297)	85.5556	14.4444			kr297-#2	< 0,0001	****
Pmyo-3::mCreld1 #2crld-1(kr297)	56.6667	43.3333			kr297-#3	< 0,0001	****		Bonferroni correction		k=4
Pmyo-3::mCreld1 #3crld-1(kr297)	68.5393	31.4607							alpha/k		0.0125
