# Supplementary material for: CRELD1 is an evolutionarily-conserved maturational enhancer of ionotropic acetylcholine receptors
Source: eLife. 2018 Nov 7;7:e39649. doi: 10.7554/eLife.39649 (PMC6245729; doi:10.7554/eLife.39649)
Supplement: Source data 1. [file elife-39649-data1.zip › Source data/Figure 3 G,I - source data 2.xlsx]

## Sheet: Feuil1
Figure 3G
L-AChR fluorescence			Mann Whitney test	P value
wt	crld-1			< 0,0001	****
161545	23535.9
84501.3	20236
64545.3	22352.2
129650	13501.3
123438	28611.2
94690.9	15459.5
96722.9	17613.3
161212	12380.1
107557	23149.7
131930	12106
151234	9686.56
109346	14312.9
66199.9	20268.4
141751	28183
121242	17622.1
92088.2	19930.9
149396	21969.4
75484.1	11808.1
150221	29399.5
138782	23311
188495	28083.4
86710.7	14321
141873	16658.5
174614	26206.1
159814	10380.6
119564	8024.43
92153.2	21858
151576	18244.3
111188	32665.4
136103	30777
194930	22514.3
136003	13855.3
n=32	n=32
Figure 3I
GABAAR fluorescence			Mann Whitney test	P value
wt	crld-1			0.4068	ns
74886.1	172209
87298.2	203508
206037	133739
287343	194680
142247	160122
236746	160148
192607	190750
249916	215813
191222	96546.9
85317.1	94161.6
190827	308432
77191.9	242119
227920	144726
233627	230400
164273	140015
71772.4	81882.3
188100	161224
186828	136788
110592	117425
134711	292879
148325	160153
263453	165697
143207	140751
83168.1	81015.9
150603	132219
261323	179916
181057	199479
178047	154989
175008	116984
217477	157536
256589	172994
n=31	n=31
